# Supplementary material for: Carcinomas exhibiting epithelial–mesenchymal transition manifest an M2 macrophage-enriched tumor immune microenvironment
Source: Breast Cancer Res. 2025 Oct 14;27:177. doi: 10.1186/s13058-025-02119-1 (PMC12522275; doi:10.1186/s13058-025-02119-1)
Supplement: Supplementary file 5 — Supplementary Material 5 [file 13058_2025_2119_MOESM5_ESM.xlsx]

## Sheet: Sheet1
Supplementary Table S5. Immune cell type scores based on the immune cell types from Danaher et al. (PMID 28239471) in the paired spindle carcinomatous (SPS) and paired no special type (NST) components
Danaher et al immune cell type				NST components							SPS components
		MBC122	MBC15	MBC42	MBC5	MBC91	MBC95		MBC122	MBC15	MBC42	MBC5	MBC91	MBC95
BLK	B-cells	6	29	36	32	42	29		29	14	44	34	22	23
CD19	B-cells	10	35	50	30	32	40		18	17	21	30	38	22
FCRL2	B-cells	16	24	15	23	25	34		11	16	21	27	23	31
MS4A1	B-cells	26	34	35	46	33	45		28	22	29	25	37	18
PNOC	B-cells	19	43	36	26	41	40		24	22	41	25	44	29
SPIB	B-cells	19	36	28	42	313	28		25	18	14	40	58	48
TCL1A	B-cells	12	7	14	13	10	12		14	6	16	17	12	18
TNFRSF17	B-cells	27	8	19	14	20	61		6	11	32	12	68	16
	B-cells	16.875	27	29.125	28.25	64.5	36.125		19.375	15.75	27.25	26.25	37.75	25.625
	Log(B-cells)	1.22724	1.43136	1.46427	1.45102	1.80956	1.55781		1.28724	1.19728	1.43537	1.41913	1.57692	1.40866
CD8A	CD8 T cells	55	207	98	67	308	316		117	44	180	45	411	161
CD8B	CD8 T cells	41	99	36	30	71	117		27	21	55	17	80	33
	CD8 T cells	48	153	67	48.5	189.5	216.5		72	32.5	117.5	31	245.5	97
	Log(CD8 T cells)	1.68124	2.18469	1.82607	1.68574	2.27761	2.33546		1.85733	1.51188	2.07004	1.49136	2.39005	1.98677
CTSW	Cytotoxic cells	41	49	24	24	45	76		29	34	31	19	66	28
GNLY	Cytotoxic cells	57	146	36	20	44	213		47	18	59	27	171	73
GZMA	Cytotoxic cells	34	42	9	19	58	84		212	12	55	21	127	47
GZMB	Cytotoxic cells	26	24	20	20	23	32		22	13	25	30	46	35
GZMH	Cytotoxic cells	9	37	15	24	42	32		14	16	32	20	57	31
KLRB1	Cytotoxic cells	37	52	24	22	33	50		49	35	27	25	40	38
KLRK1	Cytotoxic cells	31	46	21	28	87	111		29	21	45	12	109	39
NKG7	Cytotoxic cells	73	127	60	83	418	321		123	50	196	36	701	368
PRF1	Cytotoxic cells	28	35	15	33	34	49		47	14	37	21	92	47
	Cytotoxic cells	37.3333	62	24.8889	30.3333	87.1111	107.556		63.5556	23.6667	56.3333	23.4444	156.556	78.4444
	Log(Cytotoxic cells)	1.5721	1.79239	1.39601	1.48192	1.94007	2.03163		1.80315	1.37414	1.75077	1.37004	2.19467	1.89456
CCL13	Dendritic cells	117	25	20	27	24	40		96	28	170	20	66	33
CD209	Dendritic cells	38	36	16	19	16	49		58	454	194	49	38	181
HSD11B1	Dendritic cells	28	20	16	17	12	26		24	12	23	15	40	20
	Dendritic cells	61	27	17.3333	21	17.3333	38.3333		59.3333	164.667	129	28	48	78
	Log(Dendritic cells)	1.78533	1.43136	1.23888	1.32222	1.23888	1.58358		1.7733	2.21661	2.11059	1.44716	1.68124	1.89209
CD244	Exhausted CD8	54	24	19	24	21	42		13	30	22	24	50	34
EOMES	Exhausted CD8	17	20	21	24	44	56		33	11	24	25	56	35
LAG3	Exhausted CD8	53	130	227	193	194	211		78	58	211	164	271	330
PTGER4	Exhausted CD8	112	249	108	327	229	142		266	417	700	433	281	429
	Exhausted CD8	59	105.75	93.75	142	122	112.75		97.5	129	239.25	161.5	164.5	207
	Log(Exhausted CD8)	1.77085	2.02428	1.97197	2.15229	2.08636	2.05212		1.989	2.11059	2.37885	2.20817	2.21617	2.31597
CD163	Macrophages	584	454	240	267	307	277		2053	1434	1537	804	890	1691
CD68	Macrophages	1109	361	506	706	885	621		2381	2269	2201	1568	1522	1622
CD84	Macrophages	262	124	88	165	96	129		466	513	298	395	339	162
	Macrophages	651.667	313	278	379.333	429.333	342.333		1633.33	1405.33	1345.33	922.333	917	1158.33
	Log(Macrophages)	2.81403	2.49554	2.44404	2.57902	2.63279	2.53445		3.21307	3.14778	3.12883	2.96489	2.96237	3.06383
CPA3	Mast cells	108	64	39	30	19	44		187	80	204	34	23	50
HDC	Mast cells	43	25	20	22	12	27		34	26	71	20	15	23
MS4A2	Mast cells	18	35	26	16	23	23		20	14	60	32	18	19
	Mast cells	56.3333	41.3333	28.3333	22.6667	18	31.3333		80.3333	40	111.667	28.6667	18.6667	30.6667
	Log(Mast cells)	1.75077	1.6163	1.4523	1.35539	1.25527	1.49601		1.9049	1.60206	2.04792	1.45738	1.27107	1.48667
CEACAM3	Neutrophils	12	31	31	42	18	25		19	16	48	30	34	17
CSF3R	Neutrophils	90	95	701	171	70	68		178	81	204	91	104	132
FCAR	Neutrophils	41	21	20	37	17	24		25	74	32	27	32	38
FPR1	Neutrophils	175	101	85	91	133	99		120	317	361	122	188	309
S100A12	Neutrophils	9	18	40	41	19	31		2	9	9	4	20	11
SIGLEC5	Neutrophils	32	23	31	40	27	17		19	28	28	31	25	31
	Neutrophils	59.8333	48.1667	151.333	70.3333	47.3333	44		60.5	87.5	113.667	50.8333	67.1667	89.6667
	Log(Neutrophils)	1.77694	1.68275	2.17993	1.84716	1.67517	1.64345		1.78176	1.94201	2.05563	1.70615	1.82715	1.95263
IL21R	NK CD56 dim cells	32	45	27	48	29	56		40	11	72	45	49	53
KIR2DL3	NK CD56 dim cells	25	45	32	34	39	23		14	16	12	17	34	13
KIR3DL1	NK CD56 dim cells	12	24	24	22	18	40		8	5	21	20	24	13
KIR3DL2	NK CD56 dim cells	8	15	12	14	15	14		4	7	9	22	13	1
	NK CD56 dim cells	19.25	32.25	23.75	29.5	25.25	33.25		16.5	9.75	28.5	26	30	20
	Log(NK CD56 dim cells)	1.28443	1.50853	1.37566	1.46982	1.40226	1.52179		1.21748	0.989005	1.45484	1.41497	1.47712	1.30103
NCR1	NK cells	31	30	26	22	30	43		11	10	29	15	31	25
	NK cells	31	30	26	22	30	43		11	10	29	15	31	25
	Log(NK cells)	1.49136	1.47712	1.41497	1.34242	1.47712	1.63347		1.04139	1	1.4624	1.17609	1.49136	1.39794
CD3D	T-cells	83	99	70	60	143	194		58	29	117	66	199	129
CD3E	T-cells	48	87	42	38	96	102		53	24	88	41	107	77
CD3G	T-cells	10	25	30	31	41	46		14	4	28	9	24	29
CD6	T-cells	24	142	50	139	39	48		57	16	85	44	70	42
SH2D1A	T-cells	39	78	42	35	65	84		36	23	81	25	124	52
TRAT1	T-cells	31	32	26	16	48	56		19	14	24	8	77	19
	T-cells	39.1667	77.1667	43.3333	53.1667	72	88.3333		39.5	18.3333	70.5	32.1667	100.167	58
	Log(T-cells)	1.59292	1.88743	1.63682	1.72564	1.85733	1.94612		1.5966	1.26324	1.84819	1.50741	2.00072	1.76343
TBX21	Th1 cells	11	32	28	22	35	25		13	12	30	27	27	25
	Th1 cells	11	32	28	22	35	25		13	12	30	27	27	25
	Log(Th1 cells)	1.04139	1.50515	1.44716	1.34242	1.54407	1.39794		1.11394	1.07918	1.47712	1.43136	1.43136	1.39794
FOXP3	Treg	57	69	76	57	43	94		62	20	50	53	70	67
	Treg	57	69	76	57	43	94		62	20	50	53	70	67
	Log(Treg)	1.75587	1.83885	1.88081	1.75587	1.63347	1.97313		1.79239	1.30103	1.69897	1.72428	1.8451	1.82607
