# Supplementary material for: Carcinomas exhibiting epithelial–mesenchymal transition manifest an M2 macrophage-enriched tumor immune microenvironment
Source: Breast Cancer Res. 2025 Oct 14;27:177. doi: 10.1186/s13058-025-02119-1 (PMC12522275; doi:10.1186/s13058-025-02119-1)
Supplement: Supplementary file 6 — Supplementary Material 6 [file 13058_2025_2119_MOESM6_ESM.xlsx]

## Sheet: Sheet1
Supplementary Table S6. Immune cell type scores based on the immune cell types from the MCP-counter (PMID 26994146) in the paired spindle carcinomatous (SPS) and paired no special type (NST) components across six metaplastic breast carcinoma (MpBC) cases
MCP-counter immune cell type				NST components							SPS components
		MBC122	MBC15	MBC42	MBC5	MBC91	MBC95		MBC122	MBC15	MBC42	MBC5	MBC91	MBC95
CD79A	B lineage	68	28	67	47	51	192		27	37	30	41	102	93
FCRL2	B lineage	16	24	15	23	25	34		11	16	21	27	23	31
MS4A1	B lineage	26	34	35	46	33	45		28	22	29	25	37	18
	B lineage	36.6667	28.6667	39	38.6667	36.3333	90.3333		22	25	26.6667	31	54	47.3333
	Log( B lineage)	1.56427	1.45738	1.59106	1.58734	1.56031	1.95585		1.34242	1.39794	1.42597	1.49136	1.73239	1.67517
CD8B	CD8+ T cells	41	99	36	30	71	117		27	21	55	17	80	33
	CD8+ T cells	41	99	36	30	71	117		27	21	55	17	80	33
	Log( CD8+ T cells)	1.61278	1.99564	1.5563	1.47712	1.85126	2.06819		1.43136	1.32222	1.74036	1.23045	1.90309	1.51851
CD19	Cytotoxic lymphocytes	10	35	50	30	32	40		18	17	21	30	38	22
CD8A	Cytotoxic lymphocytes	55	207	98	67	308	316		117	44	180	45	411	161
EOMES	Cytotoxic lymphocytes	17	20	21	24	44	56		33	11	24	25	56	35
GNLY	Cytotoxic lymphocytes	57	146	36	20	44	213		47	18	59	27	171	73
KLRD1	Cytotoxic lymphocytes	32	102	40	59	54	91		26	24	31	67	104	42
	Cytotoxic lymphocytes	34.2	102	49	40	96.4	143.2		48.2	22.8	63	38.8	156	66.6
	Log(Cytotoxic lymphocytes)	1.53403	2.0086	1.6902	1.60206	1.98408	2.15594		1.68305	1.35793	1.79934	1.58883	2.19312	1.82347
BCL6B	Endothelial cells	18	112	23	68	40	47		15	69	35	67	35	45
CDH5	Endothelial cells	46	250	103	158	91	109		40	171	90	116	153	106
CLEC14A	Endothelial cells	38	79	69	104	125	92		27	122	102	90	178	76
CXorf36	Endothelial cells	43	180	52	173	109	75		49	177	72	141	169	117
EDN1	Endothelial cells	253	819	4059	596	345	307		21	45	110	137	130	55
FAM124B	Endothelial cells	33	69	48	48	46	45		29	50	32	58	43	50
KDR	Endothelial cells	106	298	149	758	206	273		93	321	125	238	237	203
MMRN2	Endothelial cells	40	226	162	235	152	156		74	142	159	181	203	134
MYCT1	Endothelial cells	41	58	46	62	59	79		17	61	43	57	57	49
PALMD	Endothelial cells	338	138	458	440	130	192		70	84	120	100	100	67
ROBO4	Endothelial cells	61	182	83	317	115	134		110	230	81	175	230	113
TIE1	Endothelial cells	54	125	62	170	71	70		33	137	41	124	128	64
	Endothelial cells	89.25	211.333	442.833	260.75	124.083	131.583		48.1667	134.083	84.1667	123.667	138.583	89.9167
	Log(Endothelial cells)	1.95061	2.32497	2.64624	2.41622	2.09371	2.1192		1.68275	2.12737	1.92514	2.09225	2.14171	1.95384
CSF1R	Monocytic lineage	485	200	122	300	403	272		712	1403	740	832	839	643
FPR3	Monocytic lineage	413	252	210	351	213	310		956	582	689	596	284	720
	Monocytic lineage	449	226	166	325.5	308	291		834	992.5	714.5	714	561.5	681.5
	Log(Monocytic lineage)	2.65225	2.35411	2.22011	2.51255	2.48855	2.46389		2.92117	2.99673	2.854	2.8537	2.74935	2.83347
CEACAM3	Neutrophils	12	31	31	42	18	25		19	16	48	30	34	17
CXCR2	Neutrophils	48	16	22	28	20	41		26	34	35	31	27	23
TNFRSF10C	Neutrophils	9	36	29	17	73	14		22	26	43	24	45	35
	Neutrophils	23	27.6667	27.3333	29	37	26.6667		22.3333	25.3333	42	28.3333	35.3333	25
	Log(Neutrophils)	1.36173	1.44196	1.43669	1.4624	1.5682	1.42597		1.34895	1.40369	1.62325	1.4523	1.54818	1.39794
KIR2DL3	NK cells	25	45	32	34	39	23		14	16	12	17	34	13
KIR3DL1	NK cells	12	24	24	22	18	40		8	5	21	20	24	13
NCR1	NK cells	31	30	26	22	30	43		11	10	29	15	31	25
	NK cells	22.6667	33	27.3333	26	29	35.3333		11	10.3333	20.6667	17.3333	29.6667	17
	Log(NK cells)	1.35539	1.51851	1.43669	1.41497	1.4624	1.54818		1.04139	1.01424	1.31527	1.23888	1.47227	1.23045
CD28	T cells	24	66	43	33	20	43		92	306	191	80	35	62
CD3D	T cells	83	99	70	60	143	194		58	29	117	66	199	129
CD3G	T cells	10	25	30	31	41	46		14	4	28	9	24	29
CD5	T cells	53	61	42	27	34	60		34	15	45	19	40	44
CD6	T cells	24	142	50	139	39	48		57	16	85	44	70	42
CTLA4	T cells	29	48	59	36	49	104		32	14	47	38	108	70
ICOS	T cells	22	32	34	20	37	57		31	17	33	31	46	66
TNFRSF25	T cells	524	417	1118	1249	480	641		661	559	123	657	177	391
	T cells	106.969	84.125	234.312	262.406	103.062	134.188		134.656	156.25	45.375	134.75	55.4688	77.9375
	Log(T cells)	2.02926	1.92493	2.3698	2.41897	2.0131	2.12771		2.12923	2.19382	1.65682	2.12953	1.74405	1.89175
MCP-counter, microenvironment cell populations-counter
